# Supplementary material for: A new subterranean species of Pseudocrangonyx from China with an identification key to all species of the genus (Crustacea, Amphipoda, Pseudocrangonyctidae)
Source: Zookeys. 2017 Jan 23;(647):1–22. doi: 10.3897/zookeys.647.11192 (PMC5345347; doi:10.3897/zookeys.647.11192)
Supplement: XML Treatment for Pseudocrangonyx [file zookeys.647.11192-treatment1.xml]

<!DOCTYPE tp:taxon-treatment
  PUBLIC "-//TaxonX//DTD Taxonomic Treatment Publishing DTD v0 20100105//EN" "tax-treatment-NSO.dtd">
<tp:taxon-treatment xmlns:tp="http://www.plazi.org/taxpub"><tp:treatment-meta><kwd-group><label>Taxon classification</label><kwd><named-content content-type="kingdom">Animalia</named-content></kwd><kwd><named-content content-type="order">Amphipoda</named-content></kwd><kwd><named-content content-type="family">Pseudocrangonyctidae</named-content></kwd></kwd-group><mixed-citation publication-type="journal"><person-group><name><surname>Zhao</surname><given-names>Shuangyan</given-names></name><name><surname>Hou</surname><given-names>Zhonge</given-names></name></person-group><article-title>A new subterranean species of <italic><tp:taxon-name><tp:taxon-name-part taxon-name-part-type="genus">Pseudocrangonyx</tp:taxon-name-part></tp:taxon-name></italic> from China with an identification key to all species of the genus (<tp:taxon-name><tp:taxon-name-part taxon-name-part-type="subphylum">Crustacea</tp:taxon-name-part></tp:taxon-name>, <tp:taxon-name><tp:taxon-name-part taxon-name-part-type="order">Amphipoda</tp:taxon-name-part></tp:taxon-name>, <tp:taxon-name><tp:taxon-name-part taxon-name-part-type="family">Pseudocrangonyctidae</tp:taxon-name-part></tp:taxon-name>)</article-title><source>Zookeys</source><day>23</day><month>1</month><year>2017</year><volume>2017</volume><issue>647</issue><fpage>1</fpage><lpage>22</lpage><pub-id pub-id-type="doi">10.3897/zookeys.647.11192</pub-id></mixed-citation></tp:treatment-meta><tp:nomenclature><label>Genus</label><tp:taxon-name>
              <tp:taxon-name-part taxon-name-part-type="genus">Pseudocrangonyx</tp:taxon-name-part>
            </tp:taxon-name><tp:taxon-authority>Akatsuka &amp; Komai, 1922</tp:taxon-authority></tp:nomenclature><tp:treatment-sec sec-type="type species" id="SECID0EIXAG"><title>Type species.</title><p>
                <italic><tp:taxon-name><tp:taxon-name-part taxon-name-part-type="genus">Pseudocrangonyx</tp:taxon-name-part> <tp:taxon-name-part taxon-name-part-type="species">shikokunis</tp:taxon-name-part></tp:taxon-name></italic> Akatsuka &amp; Komai, 1922.</p></tp:treatment-sec></tp:taxon-treatment>
