# Supplementary material for: A new subterranean species of Pseudocrangonyx from China with an identification key to all species of the genus (Crustacea, Amphipoda, Pseudocrangonyctidae)
Source: Zookeys. 2017 Jan 23;(647):1–22. doi: 10.3897/zookeys.647.11192 (PMC5345347; doi:10.3897/zookeys.647.11192)
Supplement: XML Treatment for Pseudocrangonyx elegantulus [file zookeys.647.11192-treatment2.xml]

<!DOCTYPE tp:taxon-treatment
  PUBLIC "-//TaxonX//DTD Taxonomic Treatment Publishing DTD v0 20100105//EN" "tax-treatment-NSO.dtd">
<tp:taxon-treatment xmlns:tp="http://www.plazi.org/taxpub"><tp:treatment-meta><kwd-group><label>Taxon classification</label><kwd><named-content content-type="kingdom">Animalia</named-content></kwd><kwd><named-content content-type="order">Amphipoda</named-content></kwd><kwd><named-content content-type="family">Pseudocrangonyctidae</named-content></kwd></kwd-group><mixed-citation publication-type="journal"><person-group><name><surname>Zhao</surname><given-names>Shuangyan</given-names></name><name><surname>Hou</surname><given-names>Zhonge</given-names></name></person-group><article-title>A new subterranean species of <italic><tp:taxon-name><tp:taxon-name-part taxon-name-part-type="genus">Pseudocrangonyx</tp:taxon-name-part></tp:taxon-name></italic> from China with an identification key to all species of the genus (<tp:taxon-name><tp:taxon-name-part taxon-name-part-type="subphylum">Crustacea</tp:taxon-name-part></tp:taxon-name>, <tp:taxon-name><tp:taxon-name-part taxon-name-part-type="order">Amphipoda</tp:taxon-name-part></tp:taxon-name>, <tp:taxon-name><tp:taxon-name-part taxon-name-part-type="family">Pseudocrangonyctidae</tp:taxon-name-part></tp:taxon-name>)</article-title><source>Zookeys</source><day>23</day><month>1</month><year>2017</year><volume>2017</volume><issue>647</issue><fpage>1</fpage><lpage>22</lpage><pub-id pub-id-type="doi">10.3897/zookeys.647.11192</pub-id></mixed-citation></tp:treatment-meta><tp:nomenclature><tp:taxon-name>
              <tp:taxon-name-part taxon-name-part-type="genus">Pseudocrangonyx</tp:taxon-name-part>
              <tp:taxon-name-part taxon-name-part-type="species">elegantulus</tp:taxon-name-part>
              <object-id xmlns:xlink="http://www.w3.org/1999/xlink" content-type="zoobank" xlink:type="simple">http://zoobank.org/702B105F-271E-47F0-BCC9-7B12114A6102</object-id>
            </tp:taxon-name><tp:taxon-authority>Hou</tp:taxon-authority><tp:taxon-status xmlns:xlink="http://www.w3.org/1999/xlink" xlink:type="simple">sp. n.</tp:taxon-status><xref ref-type="fig" rid="F2">Figs 2</xref><xref ref-type="fig" rid="F3">, 3</xref><xref ref-type="fig" rid="F4">, 4</xref><xref ref-type="fig" rid="F5">, 5</xref><xref ref-type="fig" rid="F6">, 6</xref><xref ref-type="fig" rid="F7">, 7</xref></tp:nomenclature><tp:treatment-sec sec-type="material" id="SECID0E1ZAG"><title>Material examined.</title><p>Holotype: female (<named-content xmlns:xlink="http://www.w3.org/1999/xlink" content-type="dwc:institutional_code" xlink:type="simple">IZCAS</named-content>-I-A1602-1), 7.5 mm, Wulongdong National Forest Park (<named-content xmlns:xlink="http://www.w3.org/1999/xlink" content-type="dwc:verbatimCoordinates" xlink:type="simple"><named-content content-type="geo-json" specific-use="{&#34;type&#34;:&#34;Point&#34;,&#34;coordinates&#34;:[113.943000,35.716000]}" id="NCID0EL1AG" xlink:type="simple">113.943°E, 35.716°N</named-content></named-content>), altitude 770 m, Wulong Town, Linzhou City, Henan Province, China, June 19, 2014, collected by Y. Li and J. Liu. Paratype: male (<named-content xmlns:xlink="http://www.w3.org/1999/xlink" content-type="dwc:institutional_code" xlink:type="simple">IZCAS</named-content>-I-A1602-2), 6.3 mm, same data as holotype.</p></tp:treatment-sec><tp:treatment-sec sec-type="etymology" id="SECID0EY1AG"><title>Etymology.</title><p>The specific name is from Latin <italic><tp:taxon-name><tp:taxon-name-part taxon-name-part-type="species">elegantulus</tp:taxon-name-part></tp:taxon-name></italic> (elegant), in reference to the peculiar shape; adjectival, masculine.</p><p>
                <bold>Diagnosis.</bold> Female larger than male; eyes absent; lateral cephalic lobe rounded; inferior antennal sinus indistinct; both male and female with calceoli on antenna II; coxal gills present on gnathopod II and pereopods III–VI; sternal gills absent; epimeral plate I without armature on distal margin; urosomite III dorsal margin without armature; uropod I peduncle with one basofacial spine; inner ramus of male uropod II with two serrate and four simple robust terminal spines accompanied by one seta; uropod III peduncle 0.30 times as long as outer ramus and terminal article of the outer ramus a little shorter than adjacent spines.</p></tp:treatment-sec><tp:treatment-sec sec-type="description" id="SECID0EM2AG"><title>Description of holotype female</title><p>(<named-content xmlns:xlink="http://www.w3.org/1999/xlink" content-type="dwc:institutional_code" xlink:type="simple">IZCAS</named-content>-I-A1602-1), 7.5 mm.</p><p>
                <bold>Head.</bold> (Fig. <xref ref-type="fig" rid="F2">2A</xref>): eyes absent; lateral cephalic lobe rounded; inferior antennal sinus indistinct.</p><fig id="F2" position="float" orientation="portrait"><label>Figure 2.</label><caption><p>
            <italic><tp:taxon-name><tp:taxon-name-part taxon-name-part-type="genus">Pseudocrangonyx</tp:taxon-name-part> <tp:taxon-name-part taxon-name-part-type="species">elegantulus</tp:taxon-name-part></tp:taxon-name></italic> sp. n., female holotype, from Henan, China. <bold>A</bold> head <bold>B</bold> antenna I <bold>C</bold> aesthetascs of antenna I <bold>D</bold> antenna II <bold>E</bold> calceoli of antenna II <bold>F</bold> upper lip <bold>G</bold> lower lip <bold>H</bold> left mandible <bold>I</bold> incisor of right mandible <bold>J</bold> left maxilla I <bold>K</bold> palp of right maxilla I <bold>L</bold> maxilla II <bold>M</bold> maxilliped <bold>N</bold> urosomites (dorsal view).</p></caption><graphic xmlns:xlink="http://www.w3.org/1999/xlink" xlink:href="zookeys-647-001-g002.jpg" position="float" orientation="portrait" xlink:type="simple" id="oo_119306.jpg"/></fig><p>
                <italic>Antenna I</italic> (Fig. <xref ref-type="fig" rid="F2">2B, C</xref>): peduncle articles 1–3 in length ratio 1.0 : 0.7 : 0.4, with distal setae; flagellum with 16 articles, articles 3–15 with aesthetascs; accessory ﬂagellum with two articles, subequal to the first article of primary flagellum; both primary and accessory ﬂagella with short distal setae.</p><p>
                <italic>Antenna II</italic> (Fig. <xref ref-type="fig" rid="F2">2D, E</xref>): peduncle articles 3–5 in length ratio 1.0 : 2.2 : 2.9, with spines accompanied by setae; flagellum with seven articles, with one or two spines and setae on first three articles and with setae on the rest articles; calceoli of crangonyctid type, present on peduncular article 5 and first three flagellum articles; rod-like structures accompanied with setae on first four flagellum articles.</p><p>
                <italic>Upper lip</italic> (Fig. <xref ref-type="fig" rid="F2">2F</xref>): ventral margin rounded, bearing fine setae.</p><p>
                <italic>Mandible</italic> (Fig. <xref ref-type="fig" rid="F2">2H, I</xref>): incisor of left mandible with five teeth; lacinia mobilis with five teeth; spine row with five serrated spines; articles 1–3 of palp in length ratio 1.0 : 2.2 : 2.4, second article with ten marginal setae, article 3 with three B-setae, ten D-setae and five E-setae apically; incisor of right mandible with five teeth, lacinia mobilis bifurcate, with small teeth.</p><p>
                <italic>Lower lip</italic> (Fig. <xref ref-type="fig" rid="F2">2G</xref>): inner lobes absent, outer lobes covered with thin setae.</p><p>
                <italic>Maxilla I</italic> (Fig. <xref ref-type="fig" rid="F2">2J, K</xref>): asymmetrical, left inner plate with four plumose setae; outer plate with seven serrated apical spines; second article of left palp densely setose, with two simple setae and four slender spines apically; second article of right palp with five spines and two slender setae.</p><p>
                <italic>Maxilla II</italic> (Fig. <xref ref-type="fig" rid="F2">2L</xref>): inner plate with four plumose facial setae in an oblique row; inner and outer plates with long setae apically.</p><p>
                <italic>Maxilliped</italic> (Fig. <xref ref-type="fig" rid="F2">2M</xref>): inner plate with three stout apical spines, two serrated setae, and five plumose setae; outer plate bearing four setae, four serrated spines and five plumose setae apically; palp 4-articulate, articles 1–2 in length ratio 0.7 : 1, article 2 with a row of simple setae on interior side and one simple seta on exterior side; article 4 hooked, with five setae at hinge of unguis.</p><p>
                <bold>Pereon.</bold> <italic>Gnathopod I</italic> (Fig. <xref ref-type="fig" rid="F3">3A, B</xref>): coxal plate bearing one fine seta on proximal margin and three setae on anterodistal corner, 1.7 times as wide as deep; basis with long setae on posterior margin, anterior margin bare; merus bearing setae on posterodistal corner; carpus as long as wide, approximately 0.5 times as long as propodus, bearing three clusters of setae along posterior margin, two clusters of setae on anterior margin, and three pectinate setae on posterodistal corner; propodus pear-shaped, palm margin with 16 robust spines, some distally notched; dactylus with one seta on anterior margin and two setae at hinge of unguis, posterior margin dentate.</p><fig id="F3" position="float" orientation="portrait"><label>Figure 3.</label><caption><p>
            <italic><tp:taxon-name><tp:taxon-name-part taxon-name-part-type="genus">Pseudocrangonyx</tp:taxon-name-part> <tp:taxon-name-part taxon-name-part-type="species">elegantulus</tp:taxon-name-part></tp:taxon-name></italic> sp. n., female holotype. <bold>A</bold> gnathopod I <bold>B</bold> propodus of gnathopod I <bold>C</bold> gnathopod II <bold>D</bold> propodus of gnathopod II.</p></caption><graphic xmlns:xlink="http://www.w3.org/1999/xlink" xlink:href="zookeys-647-001-g003.jpg" position="float" orientation="portrait" xlink:type="simple" id="oo_119309.jpg"/></fig><p>
                <italic>Gnathopod II</italic> (Fig. <xref ref-type="fig" rid="F3">3C, D</xref>): coxal plate bearing one fine seta on proximal margin, three setae on anterodistal corner and one seta on distal margin; basis with setae on posterior margin, anterior margin bare; merus bearing setae on posterodistal corner; carpus 1.5 times as long as wide, approximately 0.7 times as long as propodus, bearing seven clusters of setae along posterior margin and three pectinate setae on posterodistal corner; propodus stout, palm margin with 14 distally notched spines; dactylus with one seta on anterior margin and two setae at hinge of unguis, posterior margin dentate.</p><p>
                <italic>Pereopod III</italic> (Fig. <xref ref-type="fig" rid="F4">4A, B</xref>): coxal plate bearing four setae on anterior margin and two setae on distal margin, 1.4 times as wide as deep; basis with seven setae along anterior margin and long setae on posterior margin; merus, carpus, and propodus in length <!--PageBreak--><!--PageBreak--><!--PageBreak-->ratio 1.0 : 0.7 : 0.8; merus with three spines on anterior margin and four clusters of setae on posterior margin, anterodistal corner with one spine; carpus with one fine seta on anterior margin and two setae on posterior margin, anterodistal corner with one seta and posterodistal corner with two spines accompanied with one seta; dactylus with one plumose seta on anterior margin, one seta on posterior margin, and one seta at hinge of unguis.</p><fig id="F4" position="float" orientation="portrait"><label>Figure 4.</label><caption><p>
            <italic><tp:taxon-name><tp:taxon-name-part taxon-name-part-type="genus">Pseudocrangonyx</tp:taxon-name-part> <tp:taxon-name-part taxon-name-part-type="species">elegantulus</tp:taxon-name-part></tp:taxon-name></italic> sp. n., female holotype. <bold>A</bold> pereopod III <bold>B</bold> dactylus of pereopod III <bold>C</bold> pereopod IV <bold>D</bold> dactylus of pereopod IV <bold>E</bold> pereopod V <bold>F</bold> dactylus of pereopod V <bold>G</bold> pereopod VI <bold>H</bold> dactylus of pereopod VI <bold>I</bold> pereopod VII <bold>J</bold> dactylus of pereopod VII <bold>K</bold> oostegite of gnathopod II <bold>L</bold> oostegite of pereopod III <bold>M</bold> oostegite of pereopod IV <bold>N</bold> oostegite of pereopod V.</p></caption><graphic xmlns:xlink="http://www.w3.org/1999/xlink" xlink:href="zookeys-647-001-g004.jpg" position="float" orientation="portrait" xlink:type="simple" id="oo_119312.jpg"/></fig><p>
                <italic>Pereopod IV</italic> (Fig. <xref ref-type="fig" rid="F4">4C, D</xref>): similar to pereopod III; coxal plate bearing three setae on anterior margin, 1.6 times as wide as deep; merus, carpus, and propodus in length ratio 1.0 : 0.9 : 1.0.</p><p>
                <italic>Pereopod V</italic> (Fig. <xref ref-type="fig" rid="F4">4E, F</xref>): coxal plate irregular, anterior lobe larger than posterior lobe, bearing four setae and one seta on anterior and posterior lobes, respectively; basis with setae on anterior and posterior margins, respectively; merus, carpus, and propodus in length ratio 1.0 : 0.9 : 0.9; merus and carpus with spines accompanied by setae on both margins; dactylus with one plumose seta on posterior margin, one seta on anterior margin, and one seta at hinge of unguis.</p><p>
                <italic>Pereopod VI</italic> (Fig. <xref ref-type="fig" rid="F4">4G, H</xref>): coxal plate similar to that of pereopod V, with smaller anterior lobe, bearing one seta on posterior lobe; basis with setae on anterior and posterior margins; merus, carpus, and propodus in length ratio 1.0 : 1.0 : 0.9; merus and carpus with spines accompanied by setae on both margins; dactylus with one plumose seta on posterior margin, one seta on anterior margin, and one seta at hinge of unguis.</p><p>
                <italic>Pereopod VII</italic> (Fig. <xref ref-type="fig" rid="F4">4I, J</xref>): coxal plate subtriangular, with two setae on posteroproximal corner; basis with setae on anterior and posterior margins; merus, carpus, and propodus in length ratio 1.0 : 1.1 : 1.1; merus and carpus with spines accompanied by setae on both margins; dactylus with one plumose seta on posterior margin, one seta on anterior margin, and one seta at hinge of unguis.</p><p>
                <italic>Coxal gills</italic>: present on gnathopod II and pereopods III–VI; sternal gills absent.</p><p>
                <italic>Oostegite</italic> (Fig. <xref ref-type="fig" rid="F4">4K–N</xref>): narrow, present on gnathopod II and pereopods III–V, with marginal setae.</p><p>
                <bold>Pleon.</bold> <italic>Epimeral plates</italic> (Fig. <xref ref-type="fig" rid="F5">5A–C</xref>): plate I distally rounded, bearing three fine setae on posterior margin and one seta on posterodistal corner, distal margin without armature; plate II with two spines on distal margin and three fine setae on posterior margin, posterodistal corner rounded with one seta; plate III with two spines on distal margin and two fine setae on posterior margin, posterodistal corner rounded with one seta.</p><fig id="F5" position="float" orientation="portrait"><label>Figure 5.</label><caption><p>
            <italic><tp:taxon-name><tp:taxon-name-part taxon-name-part-type="genus">Pseudocrangonyx</tp:taxon-name-part> <tp:taxon-name-part taxon-name-part-type="species">elegantulus</tp:taxon-name-part></tp:taxon-name></italic> sp. n., <bold>A–J</bold> female <bold>K–M</bold> male <bold>A</bold> epimeral plate I <bold>B</bold> epimeral plate II <bold>C</bold> epimeral plate III <bold>D</bold> pleopod I <bold>E</bold> pleopod II <bold>F</bold> pleopod III <bold>G</bold> uropod I <bold>H</bold> uropod II <bold>I</bold> uropod III <bold>J</bold> telson <bold>K</bold> uropod I <bold>L</bold> uropod II <bold>M</bold> uropod III.</p></caption><graphic xmlns:xlink="http://www.w3.org/1999/xlink" xlink:href="zookeys-647-001-g005.jpg" position="float" orientation="portrait" xlink:type="simple" id="oo_119313.jpg"/></fig><p>
                <italic>Pleopods I–III</italic> (Fig. <xref ref-type="fig" rid="F5">5D–F</xref>): similar, peduncle with two retinacula on interior side and one fine seta on exterior distal corner; outer ramus shorter than inner ramus, both inner and outer rami fringed with plumose setae.</p><p>
                <bold>Urosome.</bold> <italic>Urosomites</italic> (Fig. <xref ref-type="fig" rid="F2">2N</xref>): urosomite I with two setae on dorsal margin; urosomite II with two spines on left side and two spines accompanied by one seta on right side; urosomite III dorsal margin without armature.</p><p>
                <italic>Uropods I–III</italic> (Fig. <xref ref-type="fig" rid="F5">5G–I</xref>): uropod I peduncle with one basofacial spine, with three spines on exterior side, interior and exterior distal corners with one spine respectively; inner ramus approximately 0.77 times as long as peduncle, with three spines on interior side, one seta and one spine on exterior side, and six terminal spines accompanied by one <!--PageBreak--><!--PageBreak-->seta; outer ramus approximately 0.76 times of inner ramus, with two spines on exterior side and five terminal spines. Uropod II half shorter, peduncle bearing two spines on exterior side and one spine on each distal corner; inner ramus with two spines on interior side, one spine on exterior side, and six terminal spines accompanied by one seta; outer ramus approximately 0.71 times of inner ramus, with two spines on exterior side and five terminal spines. Uropod III with peduncle 0.30 times as long as outer ramus, with one dorsal and three ventral robust spines; inner ramus absent; outer ramus 2-articulate, first article of outer ramus with stiff spines on interior and exterior sides, terminal article 0.19 times of the first article, with three distal setae, a little shorter than adjacent spines.</p><p>
                <italic>Telson</italic> (Fig. <xref ref-type="fig" rid="F5">5J</xref>): 1.2 times as long as wide, cleft 0.27 of its length, each lobe with two setae on surface and two distal spines.</p></tp:treatment-sec><tp:treatment-sec sec-type="description" id="SECID0E5HBG"><title>Description of paratype male</title><p>(<named-content xmlns:xlink="http://www.w3.org/1999/xlink" content-type="dwc:institutional_code" xlink:type="simple">IZCAS</named-content>-I-A1602-2), 6.3 mm.</p><p>
                <bold>Head.</bold> <italic>Antenna II</italic> (Fig. <xref ref-type="fig" rid="F7">7A</xref>): peduncle articles 3–5 in length ratio 1.0 : 2.6 : 3.0, with setae along anterior and posterior margins; flagellum with six articles, with spines and setae on first article and with setae on the rest articles; calceoli of crangonyctid type present on peduncular article 5 and first two flagellum articles; rod-like structures accompanied with setae on flagellum articles.</p><p>
                <bold>Pereon.</bold> <italic>Gnathopod I</italic> (Fig. <xref ref-type="fig" rid="F6">6A, B</xref>): coxal plate bearing three setae on anterodistal corner, 1.6 times as wide as deep; basis with long setae on posterior margin, anterior margin bare; merus bearing setae on posterodistal corner; carpus 0.8 times as long as wide, approximately 0.5 times as long as propodus, bearing five clusters of setae along posterior margin and two pectinate setae on posterodistal corner; propodus pear-shaped, palm margin with 14 distally notched spines; dactylus with one seta on anterior margin.</p><fig id="F6" position="float" orientation="portrait"><label>Figure 6.</label><caption><p>
            <italic><tp:taxon-name><tp:taxon-name-part taxon-name-part-type="genus">Pseudocrangonyx</tp:taxon-name-part> <tp:taxon-name-part taxon-name-part-type="species">elegantulus</tp:taxon-name-part></tp:taxon-name></italic> sp. n., male paratype. <bold>A</bold> gnathopod I <bold>B</bold> propodus of gnathopod I <bold>C</bold> gnathopod II <bold>D</bold> propodus of gnathopod II.</p></caption><graphic xmlns:xlink="http://www.w3.org/1999/xlink" xlink:href="zookeys-647-001-g006.jpg" position="float" orientation="portrait" xlink:type="simple" id="oo_119315.jpg"/></fig><fig id="F7" position="float" orientation="portrait"><label>Figure 7.</label><caption><p>
            <italic><tp:taxon-name><tp:taxon-name-part taxon-name-part-type="genus">Pseudocrangonyx</tp:taxon-name-part> <tp:taxon-name-part taxon-name-part-type="species">elegantulus</tp:taxon-name-part></tp:taxon-name></italic> sp. n., male paratype. <bold>A</bold> antenna II <bold>B</bold> pereopod III <bold>C</bold> pereopod IV <bold>D</bold> pereopod V <bold>E</bold> pereopod VI <bold>F</bold> pereopod VII <bold>G</bold> telson <bold>H</bold> pereonite VII (dorsal view) <bold>I–K</bold> pleonites (dorsal view) <bold>L, M</bold> urosomites I, II (dorsal view).</p></caption><graphic xmlns:xlink="http://www.w3.org/1999/xlink" xlink:href="zookeys-647-001-g007.jpg" position="float" orientation="portrait" xlink:type="simple" id="oo_119317.jpg"/></fig><p>
                <italic>Gnathopod II</italic> (Fig. <xref ref-type="fig" rid="F6">6C, D</xref>): coxal plate bearing five setae on distal margin; basis with long setae on posterior margin, anterior margin bare; merus bearing setae on posterodistal corner; carpus 1.5 times as long as wide, approximately 0.7 times as long as propodus, bearing seven clusters of setae along posterior margin; propodus stout, palm margin with 12 distally notched spines; dactylus with one seta on anterior margin.</p><p>
                <italic>Pereopods III–VII</italic> (Fig. <xref ref-type="fig" rid="F7">7B–F</xref>): similar to those of male.</p><p>
                <italic>Pereonites I</italic>–<italic>VI</italic> without armature on dorsal margin. <italic>Pereonite VII</italic> (Fig. <xref ref-type="fig" rid="F7">7H</xref>): with seven setae on dorsal margin.</p><p>
                <bold>Pleon.</bold> <italic>Pleonites I</italic>–<italic>III</italic> (Fig. <xref ref-type="fig" rid="F7">7I–K</xref>): dorsal margins with five, two, and nine setae, respectively.</p><p>
                <bold>Urosome.</bold> <italic>Urosomites</italic> (Fig. <xref ref-type="fig" rid="F7">7L, M</xref>): urosomite I with four setae on dorsal margin; urosomite II with two spines on each side.</p><p>
                <italic>Uropods I–III</italic> (Fig. <xref ref-type="fig" rid="F5">5K–M</xref>): uropod I peduncle with one basofacial spine, with three spines on exterior side, interior and exterior distal corners with one spine respectively; inner ramus approximately 0.73 times as long as peduncle, with two spines on interior side, two simple setae on exterior side, and six terminal spines accompanied by one seta; outer ramus approximately 0.8 times of inner ramus, with two spines on exterior side and five terminal spines. Uropod II shorter, peduncle bearing one spine on exterior side and one spine on each distal corner; inner ramus with two spines on each side, distal part with two serrated and four simple robust spines accompanied by one <!--PageBreak--><!--PageBreak--><!--PageBreak-->seta; outer ramus approximately 0.72 times of inner ramus, with one spine on exterior side and five terminal spines. Uropod III peduncle 0.31 times as long as outer ramus, with one dorsal and three ventral robust spines; inner ramus absent; outer ramus bi-articulate, first article of outer ramus with three groups of stiff spines on interior and exterior sides, terminal article 0.18 times of the first article, with three distal setae, a little shorter than adjacent spines.</p><p>
                <italic>Telson</italic> (Fig. <xref ref-type="fig" rid="F7">7G</xref>): 1.2 times as long as wide, cleft 0.24 of its length, each lobe with two setae on surface and two distal spines accompanied by one short seta.</p></tp:treatment-sec><tp:treatment-sec sec-type="habitat" id="SECID0ESNBG"><title>Habitat.</title><p>This species was collected from groundwater flowing through a cave of the Wulongdong National Forest Park.</p></tp:treatment-sec><tp:treatment-sec sec-type="remarks" id="SECID0EXNBG"><title>Remarks.</title><p>
                <italic><tp:taxon-name><tp:taxon-name-part taxon-name-part-type="genus">Pseudocrangonyx</tp:taxon-name-part> <tp:taxon-name-part taxon-name-part-type="species">elegantulus</tp:taxon-name-part></tp:taxon-name></italic> sp. n. is clustered with <italic><tp:taxon-name><tp:taxon-name-part taxon-name-part-type="genus">Pseudocrangonyx</tp:taxon-name-part> <tp:taxon-name-part taxon-name-part-type="species">yezonis</tp:taxon-name-part></tp:taxon-name></italic> Akatsuka &amp; Komai, 1922 supported by high statistical supports in the molecular phylogenetic tree. Unfortunately, the original description of the latter species is poor and no redescription has been published. The following comparisons are based on recent observations (Ko Tomikawa pers. comm.). The new species is morphologically similar to <italic><tp:taxon-name><tp:taxon-name-part taxon-name-part-type="genus">Pseudocrangonyx</tp:taxon-name-part> <tp:taxon-name-part taxon-name-part-type="species">yezonis</tp:taxon-name-part></tp:taxon-name></italic> in antenna II with calceoli; the armature of gnathopods I and II and pereopods III–VII; both rami of pleopods with more than five articles; urosomite III dorsal margin without armature. It can be distinguished from <italic><tp:taxon-name><tp:taxon-name-part taxon-name-part-type="genus">Pseudocrangonyx</tp:taxon-name-part> <tp:taxon-name-part taxon-name-part-type="species">yezonis</tp:taxon-name-part></tp:taxon-name></italic> Akatsuka &amp; Komai, 1922 by the following characters (<italic><tp:taxon-name><tp:taxon-name-part taxon-name-part-type="genus">Pseudocrangonyx</tp:taxon-name-part> <tp:taxon-name-part taxon-name-part-type="species">yezonis</tp:taxon-name-part></tp:taxon-name></italic> in parentheses): pereonites I–VI without armature on dorsal margin, only pereonite VII with dorsal setae (with long setae on dorsal margins of pereonites I–VII); uropod III terminal article of outer ramus a little shorter than adjacent spines (subequal).</p><p>The new species is most similar to <italic><tp:taxon-name><tp:taxon-name-part taxon-name-part-type="genus">Pseudocrangonyx</tp:taxon-name-part> <tp:taxon-name-part taxon-name-part-type="species">cavernarius</tp:taxon-name-part></tp:taxon-name></italic> Hou &amp; Li, 2003 in the armature of gnathopods I and II and pereopods III–VII; epimeral plate I without armature on distal margin; both rami of pleopods with more than five articles. The new species can be distinguished from <italic><tp:taxon-name><tp:taxon-name-part taxon-name-part-type="genus">Pseudocrangonyx</tp:taxon-name-part> <tp:taxon-name-part taxon-name-part-type="species">cavernarius</tp:taxon-name-part></tp:taxon-name></italic> Hou &amp; Li, 2003 by the following characters (<italic><tp:taxon-name><tp:taxon-name-part taxon-name-part-type="genus">Pseudocrangonyx</tp:taxon-name-part> <tp:taxon-name-part taxon-name-part-type="species">cavernarius</tp:taxon-name-part></tp:taxon-name></italic> in parentheses): antenna II with calceoli (absent); inner plate of maxilla II with four plumose facial setae in an oblique row (with five plumose setae); urosomite I with two setae on dorsal margin (with four clusters of setae); urosomite III dorsal margin without armature (with one pair of fine spines); outer ramus of uropod I with five terminal spines (with four terminal spines); uropod II inner ramus with six terminal spines accompanied by one seta (with five terminal spines) and outer ramus with five terminal spines (with three terminal spines); uropod III peduncle with one dorsal and three ventral robust spines (with three distal spines), terminal article of outer ramus a little shorter than adjacent spines (longer); each lobe of both male and female telson with two setae on surface (with no armature).</p><p>The new species is similar to <italic><tp:taxon-name><tp:taxon-name-part taxon-name-part-type="genus">Pseudocrangonyx</tp:taxon-name-part> <tp:taxon-name-part taxon-name-part-type="species">asiaticus</tp:taxon-name-part></tp:taxon-name></italic> Uéno, 1934, which was redescribed by <xref ref-type="bibr" rid="B29">Uéno (1966)</xref>, in the accessory ﬂagellum being subequal to the first article of primary flagellum; the armature of gnathopods I and II and pereopods III–VII. It can be distinguished from <italic><tp:taxon-name><tp:taxon-name-part taxon-name-part-type="genus">Pseudocrangonyx</tp:taxon-name-part> <tp:taxon-name-part taxon-name-part-type="species">asiaticus</tp:taxon-name-part></tp:taxon-name></italic> Uéno, 1934 by the following characters (<italic><tp:taxon-name><tp:taxon-name-part taxon-name-part-type="genus">Pseudocrangonyx</tp:taxon-name-part> <tp:taxon-name-part taxon-name-part-type="species">asiaticus</tp:taxon-name-part></tp:taxon-name></italic> in parentheses): antenna II with calceoli (absent); incisor of mandible with five teeth (with 5–6 teeth); mandible spine row with five serrated spines (with 8–10 serrated setae); maxilliped inner plate with three stout apical spines, two serrated setae, and five <!--PageBreak-->plumose setae (with five serrated spines and seven plumose setae); sternal gills absent (present on gnathopod II and pereopods III–IV); each lobe of both male and female telson with two setae on surface (with no armature).</p><p>The new species is similar to <italic><tp:taxon-name><tp:taxon-name-part taxon-name-part-type="genus">Pseudocrangonyx</tp:taxon-name-part> <tp:taxon-name-part taxon-name-part-type="species">elenae</tp:taxon-name-part></tp:taxon-name></italic> Sidorov, 2011 in body length (longer than 6.0 mm); the armature of gnathopod I and II and pereopods III–VII; epimeral plate I without armature on distal margin; both rami of pleopods with more than five articles; urosomite III dorsal margin without armature; terminal article of outer ramus of uropod III shorter than adjacent spines. It can be distinguished from <italic><tp:taxon-name><tp:taxon-name-part taxon-name-part-type="genus">Pseudocrangonyx</tp:taxon-name-part> <tp:taxon-name-part taxon-name-part-type="species">elenae</tp:taxon-name-part></tp:taxon-name></italic> Sidorov, 2011 by the following characters (<italic><tp:taxon-name><tp:taxon-name-part taxon-name-part-type="genus">Pseudocrangonyx</tp:taxon-name-part> <tp:taxon-name-part taxon-name-part-type="species">elenae</tp:taxon-name-part></tp:taxon-name></italic> in parentheses): accessory ﬂagellum of antenna I subequal to the first article of primary flagellum (shorter than accompanying flagellar article); antenna II of female with calceoli (absent); mandible spine row with five serrated spines (with six serrated setae); maxilla I with four plumose setae on inner plate (with five plumose setae); inner plate of maxilla II with four plumose facial setae in an oblique row (with five plumose setae); inner plate of maxilliped with three stout apical spines, two serrated setae, and five plumose setae (with five simple strong apical setae and nine plumose setae); epimeral plate II with two spines on distal margin (with one seta).</p><p>The new species resembles <italic><tp:taxon-name><tp:taxon-name-part taxon-name-part-type="genus">Pseudocrangonyx</tp:taxon-name-part> <tp:taxon-name-part taxon-name-part-type="species">gudariensis</tp:taxon-name-part></tp:taxon-name></italic> Tomikawa &amp; Sato, 2016 in epimeral plate I without armature on distal margin; urosomite III dorsal margin without armature. It can be distinguished from <italic><tp:taxon-name><tp:taxon-name-part taxon-name-part-type="genus">Pseudocrangonyx</tp:taxon-name-part> <tp:taxon-name-part taxon-name-part-type="species">gudariensis</tp:taxon-name-part></tp:taxon-name></italic> Tomikawa &amp; Sato, 2016 by the following characters (<italic><tp:taxon-name><tp:taxon-name-part taxon-name-part-type="genus">Pseudocrangonyx</tp:taxon-name-part> <tp:taxon-name-part taxon-name-part-type="species">gudariensis</tp:taxon-name-part></tp:taxon-name></italic> in parentheses): accessory ﬂagellum of antenna I subequal to the first article of primary flagellum (longer); antenna II of female with calceoli (absent); mandible spine row with five serrated spines (with 2–3 weakly pectinate setae); maxilla I with four plumose setae on inner plate (with three plumose setae); inner plate of maxilla II with four plumose facial setae in an oblique row (with three plumose setae); inner plate of maxilliped with three stout apical spines, two serrated setae, and five plumose setae (with three apical and two subapical robust setae); terminal article of uropod III outer ramus a little shorter than adjacent spines (longer); epimeral plates II and III with two spines on distal margins (with one seta); telson of male cleft 0.24 of its length (0.08).</p><p>The new species is also similar to <italic><tp:taxon-name><tp:taxon-name-part taxon-name-part-type="genus">Pseudocrangonyx</tp:taxon-name-part> <tp:taxon-name-part taxon-name-part-type="species">holsingeri</tp:taxon-name-part></tp:taxon-name></italic> Sidorov &amp; Gontcharov, 2013 in the armature of gnathopod I and II and pereopods III–VII; epimeral plate I without armature on distal margin; both rami of pleopods with more than five articles. It differs from <italic><tp:taxon-name><tp:taxon-name-part taxon-name-part-type="genus">Pseudocrangonyx</tp:taxon-name-part> <tp:taxon-name-part taxon-name-part-type="species">holsingeri</tp:taxon-name-part></tp:taxon-name></italic> Sidorov &amp; Gontcharov, 2013 by the following characters (<italic><tp:taxon-name><tp:taxon-name-part taxon-name-part-type="genus">Pseudocrangonyx</tp:taxon-name-part> <tp:taxon-name-part taxon-name-part-type="species">holsingeri</tp:taxon-name-part></tp:taxon-name></italic> in parentheses): accessory ﬂagellum of antenna I subequal to the first article of primary flagellum (longer); inner plate of maxilliped with three stout apical spines, two serrated setae, and five plumose setae (with two apical and three sub-apical setae); epimeral plate III with two spines on distal margin (with three setae); uropod I peduncle with one basofacial spine (with two basofacial spines in female); uropod III peduncle with one dorsal and three ventral robust spines (with two sets of stiff setae on distal margins).</p><p>Distinguishing features of all the 22 species of genus <italic><tp:taxon-name><tp:taxon-name-part taxon-name-part-type="genus">Pseudocrangonyx</tp:taxon-name-part></tp:taxon-name></italic> can be found in the key below.</p><!--PageBreak--></tp:treatment-sec><ref-list><ref id="B29"><mixed-citation xmlns:xlink="http://www.w3.org/1999/xlink" xlink:type="simple">
            <person-group><name name-style="western"><surname>Uéno</surname><given-names>M</given-names></name></person-group> (<year>1966</year>) <article-title>Results of the speleological survey in South Korea 1966 II. Gammarid <tp:taxon-name><tp:taxon-name-part taxon-name-part-type="order">Amphipoda</tp:taxon-name-part></tp:taxon-name> found in subterranean waters of South Korea.</article-title> <source>Bulletin of the National Science Museum, Tokyo</source> <volume>9</volume>: <fpage>501</fpage>–<lpage>535</lpage>.</mixed-citation></ref></ref-list></tp:taxon-treatment>
